# Supplementary material for: Advancing New Approach Methodologies (NAMs) for Tobacco Harm Reduction: Synopsis from the 2021 CORESTA SSPT—NAMs Symposium
Source: Toxics. 2022 Dec 6;10(12):760. doi: 10.3390/toxics10120760 (PMC9781465; doi:10.3390/toxics10120760)
Supplement: Supplementary file 1 [file toxics-10-00760-s001.zip]

Archive with 1 entries (1 files):
- toxics-1979748-supplementary-File S1.pdf
